# Supplementary material for: Reactive Acrylamide-Modified DNA Traps for Accurate Cross-Linking with Cysteine Residues in DNA–Protein Complexes Using Mismatch Repair Protein MutS as a Model
Source: Molecules. 2022 Apr 10;27(8):2438. doi: 10.3390/molecules27082438 (PMC9031232; doi:10.3390/molecules27082438)
Supplement: Supplementary file 1 [file molecules-27-02438-s001.zip]

Archive with 1 entries (1 files):
- molecules-1653720-supplementary.pdf
